# Supplementary material for: Real-Time Analysis of Oxygen Gradient in Oocyte Respiration Using a High-Density Microelectrode Array
Source: Biosensors (Basel). 2021 Jul 29;11(8):256. doi: 10.3390/bios11080256 (PMC8393405; doi:10.3390/bios11080256)
Supplement: Supplementary file 1 [file biosensors-11-00256-s001.zip]

Archive with 6 entries (6 files):
- FigS2A.png
- FigS2B.png
- FigS4.png
- S5_HealthyCOCwithFlow.avi
- S6_MultipleCells.avi
- SupplementaryMaterials.pdf
